# Supplementary material for: Preoperative Tyrosine Levels as Predictive Biomarkers for Excessive Fat-Free Mass Loss Following Laparoscopic Sleeve Gastrectomy in Patients with Morbid Obesity
Source: Metabolites. 2025 Aug 11;15(8):543. doi: 10.3390/metabo15080543 (PMC12388380; doi:10.3390/metabo15080543)
Supplement: Supplementary file 1 [file metabolites-15-00543-s001.zip]

Archive with 1 entries (1 files):
- metabolites-3758785-supplementary.pdf
